# Supplementary material for: Authentication of Maltese Pork Meat Unveiling Insights Through ATR-FTIR and Chemometric Analysis
Source: Foods. 2025 Oct 15;14(20):3510. doi: 10.3390/foods14203510 (PMC12564418; doi:10.3390/foods14203510)
Supplement: Supplementary file 1 [file foods-14-03510-s001.zip]

Archive with 1 entries (1 files):
- foods-3882582-supplementary.pdf
